# Supplementary material for: 2-[(E)-(Dimethyl­amino)methyl­ene­amino]benzonitrile
Source: Acta Crystallogr Sect E Struct Rep Online. 2009 May 14;65(Pt 6):o1306. doi: 10.1107/S1600536809015979 (PMC2969778; doi:10.1107/S1600536809015979)
Supplement: Supplementary file 2 [file e-65-o1306-Isup2.hkl]

# 
# h,k,l, Fc-squared, Fo-squared, sigma(Fo-squared) and status flag 
# 
data_I
_shelx_title ' r90314f in P2(1)/n' 
_shelx_refln_list_code          4 
_shelx_F_calc_maximum       45.78 
_exptl_crystal_F_000       368.00 
_reflns_d_resolution_high  0.8403 
 
loop_ 
 _symmetry_equiv_pos_as_xyz 
 'x, y, z' 
 '-x+1/2, y+1/2, -z+1/2' 
 '-x, -y, -z' 
 'x-1/2, -y-1/2, z-1/2' 
 
_cell_length_a     7.7468 
_cell_length_b    11.2115 
_cell_length_c    11.0422 
_cell_angle_alpha  90.000 
_cell_angle_beta  109.673 
_cell_angle_gamma  90.000 
 
_shelx_F_squared_multiplier     1.000 
 
loop_ 
 _refln_index_h 
 _refln_index_k 
 _refln_index_l 
 _refln_F_squared_calc 
 _refln_F_squared_meas 
 _refln_F_squared_sigma 
 _refln_observed_status 
   4   0   0      235.17      259.76      3.40 o 
   6   0   0        1.25        1.01      1.04 o 
   8   0   0      220.54      201.18      9.36 o 
   1   1   0      128.22      133.49      1.11 o 
   3   1   0       51.83       57.62      0.80 o 
   4   1   0     1592.95     1531.64     25.17 o 
   5   1   0      175.94      186.81      2.91 o 
   6   1   0      390.25      382.62      8.23 o 
   7   1   0        1.46        0.71      0.69 o 
   8   1   0      137.67      134.15      5.32 o 
   1   2   0     1206.65     1035.70      8.09 o 
   3   2   0       64.54       60.16      0.86 o 
   4   2   0      428.60      419.56      7.01 o 
   5   2   0       38.76       39.23      1.08 o 
   6   2   0      332.17      329.57      5.49 o 
   7   2   0       56.75       57.94      1.78 o 
   8   2   0      110.34      109.13      4.69 o 
   1   3   0      468.64      396.85      3.53 o 
   2   3   0      377.72      348.90      2.56 o 
   3   3   0      234.92      249.67      2.09 o 
   5   3   0        0.23        0.39      0.29 o 
   6   3   0      749.80      706.43     15.47 o 
   7   3   0      112.64      110.29      3.39 o 
   8   3   0        2.07        2.87      1.37 o 
   0   4   0      762.13      705.23      8.71 o 
   1   4   0      330.33      310.95      2.26 o 
   3   4   0       41.77       49.78      1.03 o 
   4   4   0      195.09      208.75      2.75 o 
   5   4   0       12.87       12.94      0.71 o 
   6   4   0      269.05      256.30      5.00 o 
   7   4   0       33.39       28.49      1.90 o 
   8   4   0      132.39      125.44      3.81 o 
   1   5   0      133.48      164.19      1.53 o 
   2   5   0       94.06      115.71      2.06 o 
   3   5   0      404.95      386.60      4.15 o 
   4   5   0      611.12      623.48      9.12 o 
   5   5   0       24.57       25.68      0.88 o 
   6   5   0      491.34      469.68      7.52 o 
   7   5   0       43.69       36.39      2.84 o 
   8   5   0        3.17        3.73      2.56 o 
   0   6   0     1232.92     1264.03     21.38 o 
   1   6   0       39.66       45.34      0.70 o 
   2   6   0      288.69      307.02      4.64 o 
   3   6   0      113.05      118.16      1.75 o 
   4   6   0        9.14        7.66      0.56 o 
   5   6   0        3.19        3.55      1.40 o 
   6   6   0      188.76      194.49      7.97 o 
   7   6   0        1.32        0.66      1.31 o 
   1   7   0       72.01       82.11      1.10 o 
   2   7   0      544.08      565.48     10.46 o 
   3   7   0      216.65      213.53      3.58 o 
   4   7   0        0.01        0.20      0.24 o 
   5   7   0       29.22       32.59      1.40 o 
   6   7   0        4.41        2.94      1.58 o 
   7   7   0        9.61       13.08      3.07 o 
   0   8   0      800.10      840.45     13.32 o 
   1   8   0        2.63        5.90      0.66 o 
   2   8   0        1.18        0.40      0.45 o 
   3   8   0        1.04        1.22      0.84 o 
   4   8   0      443.63      430.59     17.00 o 
   5   8   0        6.44        5.61      0.96 o 
   6   8   0        6.89        4.60      2.67 o 
   1   9   0      122.70      117.89      1.77 o 
   2   9   0      185.49      185.93      2.98 o 
   3   9   0        6.98        5.51      1.13 o 
   4   9   0      105.47       99.66      2.52 o 
   5   9   0        1.79        1.48      1.26 o 
   6   9   0       23.80       22.90      2.17 o 
   0  10   0      132.01      127.80      3.43 o 
   1  10   0        3.07        2.89      0.86 o 
   2  10   0        5.22        3.12      0.87 o 
   3  10   0        0.63        0.55      0.77 o 
   4  10   0        0.56        0.00      0.47 o 
   5  10   0       12.18       11.61      2.16 o 
   1  11   0      127.08      125.77      2.56 o 
   2  11   0        9.17       11.34      1.34 o 
   3  11   0       34.70       35.84      1.79 o 
   4  11   0        0.00        0.57      1.30 o 
   0  12   0        0.85        1.00      1.11 o 
   1  12   0       25.62       23.33      1.38 o 
   2  12   0        0.22        0.43      0.64 o 
   3  12   0        5.94        3.40      1.85 o 
   1  13   0       12.51       10.21      1.35 o 
  -7   0   1      269.90      267.68      6.37 o 
  -5   0   1       99.67      119.61      2.58 o 
  -3   0   1      445.24      410.25      6.52 o 
   1   0   1      722.62      612.44      6.01 o 
   3   0   1      720.97      686.45     11.82 o 
   5   0   1        2.64        0.67      0.93 o 
   7   0   1        3.20        3.76      1.89 o 
  -8   1   1       32.09       32.58      1.82 o 
  -7   1   1       59.77       63.22      1.74 o 
  -6   1   1        6.08        7.90      0.56 o 
  -5   1   1      109.97      123.46      2.48 o 
  -4   1   1      664.93      612.57      6.53 o 
  -3   1   1      376.22      357.19      2.26 o 
  -2   1   1      836.52      740.87     12.48 o 
   0   1   1        9.74        6.67      0.20 o 
   1   1   1      627.76      584.96      6.35 o 
   3   1   1      588.27      541.63      6.43 o 
   4   1   1       58.51       50.77      1.07 o 
   5   1   1      320.58      310.30      6.27 o 
   6   1   1        4.72        6.72      1.05 o 
   7   1   1       98.04       97.34      2.58 o 
   8   1   1        5.07        4.82      2.38 o 
  -8   2   1        8.11        8.40      1.47 o 
  -7   2   1       23.78       21.95      1.00 o 
  -6   2   1      388.24      398.60      5.58 o 
  -5   2   1      271.63      277.23      2.89 o 
  -4   2   1      268.70      276.02      7.45 o 
  -3   2   1     2086.34     2038.23     31.38 o 
  -1   2   1      574.61      461.80      4.37 o 
   0   2   1      290.18      244.84      4.06 o 
   2   2   1        8.47       11.49      0.34 o 
   3   2   1      443.25      448.53      5.86 o 
   4   2   1      263.76      249.93      2.50 o 
   5   2   1        0.02        0.82      0.33 o 
   6   2   1        6.62        5.27      1.77 o 
   7   2   1       78.35       73.84      2.08 o 
   8   2   1        9.14        5.76      3.07 o 
  -8   3   1        0.23        0.18      0.84 o 
  -7   3   1        2.66       10.76      4.64 o 
  -6   3   1      108.98      103.50      1.80 o 
  -5   3   1      109.09      124.89      2.07 o 
  -4   3   1     1567.13     1456.82     14.32 o 
  -2   3   1      512.49      493.80      7.16 o 
  -1   3   1      347.33      321.59      2.11 o 
   0   3   1      339.50      342.01      5.35 o 
   1   3   1        1.41        1.12      0.30 o 
   2   3   1      200.33      181.26      2.38 o 
   3   3   1       46.04       56.89      1.07 o 
   4   3   1      439.85      395.96      3.93 o 
   5   3   1      128.42      140.07      2.40 o 
   6   3   1        4.24        6.19      1.15 o 
   7   3   1        2.71        1.97      0.85 o 
   8   3   1       36.32       37.42      2.27 o 
  -8   4   1       79.65       68.16      3.23 o 
  -7   4   1       54.62       59.28      2.90 o 
  -6   4   1        0.48        1.39      3.29 o 
  -5   4   1      902.25      835.63     10.57 o 
  -4   4   1       92.60       86.93      1.42 o 
  -3   4   1       87.42      108.44      1.63 o 
  -2   4   1        7.61        8.37      0.27 o 
  -1   4   1      120.40      132.29      1.16 o 
   0   4   1     1042.26      971.15      7.55 o 
   1   4   1       49.11       50.43      0.69 o 
   2   4   1      168.42      188.28      2.79 o 
   3   4   1      501.16      487.25      6.09 o 
   4   4   1       59.98       66.94      1.59 o 
   5   4   1       59.30       69.34      1.41 o 
   6   4   1      347.75      340.19      8.66 o 
   7   4   1      246.70      245.80      9.74 o 
   8   4   1       42.60       40.55      2.62 o 
  -8   5   1      293.94      269.27      7.06 o 
  -7   5   1      105.87       89.67      4.05 o 
  -6   5   1      823.22      755.37     42.02 o 
  -5   5   1       10.85        9.17      0.47 o 
  -4   5   1        0.02        0.17      0.32 o 
  -3   5   1      224.36      243.23      3.88 o 
  -2   5   1      329.15      329.45      3.40 o 
  -1   5   1      525.53      541.74      3.30 o 
   0   5   1      874.49      804.51      5.86 o 
   1   5   1      178.08      165.36      3.41 o 
   2   5   1      453.13      462.79      5.65 o 
   3   5   1      136.77      153.47      2.18 o 
   4   5   1       40.50       40.53      1.10 o 
   5   5   1       34.34       37.93      1.58 o 
   6   5   1       42.18       41.38      1.73 o 
   7   5   1        0.03        0.15      0.82 o 
  -7   6   1        0.00       -0.67      1.03 o 
  -6   6   1      135.86      140.25      4.17 o 
  -5   6   1        0.59        0.98      0.41 o 
  -4   6   1        7.93        8.43      0.46 o 
  -3   6   1      125.33      116.70      1.66 o 
  -2   6   1       39.44       44.42      0.91 o 
  -1   6   1      119.30      112.23      1.38 o 
   0   6   1      639.79      653.93      4.72 o 
   1   6   1      291.62      286.48      5.93 o 
   2   6   1      192.94      197.93      9.52 o 
   3   6   1       27.79       22.79      1.10 o 
   4   6   1        0.39        0.33      0.67 o 
   5   6   1      127.49      136.82      3.92 o 
   6   6   1       36.37       34.78      2.68 o 
   7   6   1       53.25       46.13      2.73 o 
  -7   7   1        9.05        6.34      4.45 o 
  -6   7   1       17.06       15.27      2.63 o 
  -5   7   1        8.40        9.06      1.01 o 
  -4   7   1       10.55       12.22      0.67 o 
  -3   7   1       20.67       22.74      0.77 o 
  -2   7   1      248.03      230.16      2.42 o 
  -1   7   1      195.58      206.21      3.67 o 
   0   7   1        2.04        3.84      0.52 o 
   1   7   1       43.96       50.35      0.99 o 
   2   7   1        8.45        6.70      0.91 o 
   3   7   1       12.59       13.51      1.92 o 
   4   7   1       27.28       25.43      1.31 o 
   5   7   1        1.66        2.33      1.37 o 
   6   7   1       16.16       15.67      2.18 o 
   7   7   1        7.40        4.87      3.21 o 
  -7   8   1        9.14        7.47      4.30 o 
  -6   8   1        2.03        3.13      1.95 o 
  -5   8   1        0.03        0.29      1.31 o 
  -4   8   1       47.00       40.73      1.76 o 
  -3   8   1        0.14        0.48      0.37 o 
  -2   8   1      218.41      218.99      2.63 o 
  -1   8   1        0.04        0.27      0.30 o 
   0   8   1        0.07        0.39      0.39 o 
   1   8   1       62.57       51.30      1.21 o 
   2   8   1        3.00        4.90      0.91 o 
   3   8   1        4.47        5.14      2.04 o 
   4   8   1        0.05        0.27      0.71 o 
   5   8   1       40.60       38.49      1.58 o 
   6   8   1       16.98       15.03      2.51 o 
  -6   9   1       89.58       88.43      3.83 o 
  -5   9   1       29.24       24.82      2.08 o 
  -4   9   1       11.77       15.31      1.09 o 
  -3   9   1       77.38       67.17      1.45 o 
  -2   9   1      191.88      170.58      3.97 o 
  -1   9   1       37.21       29.70      0.78 o 
   0   9   1        6.19        6.14      0.61 o 
   1   9   1       12.23       10.62      1.12 o 
   2   9   1      200.47      204.92      3.75 o 
   3   9   1       40.71       42.21      1.66 o 
   4   9   1       13.57        8.80      1.12 o 
   5   9   1       10.81       10.19      1.98 o 
   6   9   1        1.16        1.12      2.01 o 
  -5  10   1       21.04       16.71      2.24 o 
  -4  10   1       51.13       44.65      2.58 o 
  -3  10   1        4.62        6.36      2.63 o 
  -2  10   1        0.33        0.37      0.65 o 
  -1  10   1        2.15        2.05      0.65 o 
   0  10   1      171.00      171.40      2.99 o 
   1  10   1       28.64       29.58      1.14 o 
   2  10   1      136.42      127.24      2.10 o 
   3  10   1        4.80        4.88      2.00 o 
   4  10   1       12.11       11.98      1.31 o 
   5  10   1        4.22        5.18      2.78 o 
  -5  11   1        0.11        0.49      1.21 o 
  -4  11   1       28.46       31.43     10.96 o 
  -3  11   1       55.38       50.09      2.05 o 
  -2  11   1       48.95       39.64      1.83 o 
  -1  11   1      125.75      115.98      2.60 o 
   0  11   1      217.63      219.67      3.99 o 
   1  11   1        0.22        0.45      0.75 o 
   2  11   1        0.01        0.45      0.52 o 
   3  11   1        4.35        4.69      1.98 o 
   4  11   1      129.91      125.76      4.48 o 
  -3  12   1      141.58      130.35      2.85 o 
  -2  12   1       18.19       19.12      1.16 o 
  -1  12   1        2.99        3.03      0.99 o 
   0  12   1      191.61      184.12      4.55 o 
   1  12   1      138.83      146.94      3.65 o 
   2  12   1       94.84       93.81      3.83 o 
   3  12   1       14.30       14.34      1.75 o 
  -2  13   1       67.32       60.14      3.35 o 
  -1  13   1        9.87        5.85      2.40 o 
   0  13   1        2.21        3.25      1.43 o 
   1  13   1       68.36       65.63      2.01 o 
  -8   0   2      121.29      114.67      5.56 o 
  -6   0   2        0.68        0.45      0.57 o 
  -4   0   2      116.66       98.52      1.59 o 
  -2   0   2     1162.19      975.05      7.98 o 
   0   0   2      360.88      321.76      6.52 o 
   2   0   2      620.73      603.63     10.23 o 
   4   0   2      182.41      172.61      6.93 o 
   6   0   2       54.60       50.07      1.90 o 
   8   0   2       21.01       19.77      1.89 o 
  -9   1   2        0.00        0.39      1.26 o 
  -8   1   2       10.63        8.96      1.10 o 
  -7   1   2       11.05       12.29      0.97 o 
  -6   1   2        6.63        6.20      0.62 o 
  -5   1   2       93.36       93.68      1.31 o 
  -4   1   2      201.45      199.35      2.81 o 
  -3   1   2      556.98      537.59      3.26 o 
  -2   1   2      206.68      203.05      1.41 o 
  -1   1   2      505.60      460.08      3.85 o 
   2   1   2      573.64      535.99      6.49 o 
   3   1   2        0.00        0.11      0.40 o 
   4   1   2      386.02      371.19      7.60 o 
   5   1   2       19.40       18.07      1.08 o 
   6   1   2      201.27      206.00      3.77 o 
   7   1   2       21.99       23.85      1.25 o 
   8   1   2       71.27       67.59      2.73 o 
  -8   2   2        5.45        5.38      3.02 o 
  -7   2   2       34.78       33.26      1.17 o 
  -6   2   2        1.95        2.82      0.38 o 
  -5   2   2        0.40        1.14      0.43 o 
  -4   2   2      408.06      396.47      3.18 o 
  -3   2   2       64.53       78.39      0.87 o 
  -2   2   2     1023.41      916.34      8.03 o 
  -1   2   2        4.15        1.59      0.14 o 
   0   2   2      266.86      222.68      2.73 o 
   1   2   2      430.47      371.88      5.52 o 
   2   2   2        0.61        1.48      0.37 o 
   3   2   2       21.27       15.37      0.72 o 
   4   2   2       16.77       18.60      0.94 o 
   5   2   2       68.12       78.42      1.98 o 
   6   2   2        3.76        3.46      1.22 o 
   7   2   2       57.12       55.03      1.99 o 
   8   2   2      146.61      142.14      3.66 o 
  -8   3   2       26.54       26.55      1.66 o 
  -7   3   2        6.60        4.68      1.46 o 
  -6   3   2      220.70      214.17      2.48 o 
  -5   3   2       92.24       92.64      2.48 o 
  -4   3   2      138.48      156.13      5.74 o 
  -3   3   2        4.12        4.91      0.29 o 
  -2   3   2        0.07        0.28      0.09 o 
  -1   3   2      420.45      389.62      4.11 o 
   0   3   2     1360.74     1190.41     10.47 o 
   1   3   2      478.25      474.49      6.58 o 
   2   3   2      211.17      209.96      5.63 o 
   3   3   2        2.38        2.46      0.77 o 
   4   3   2      231.01      245.65      5.71 o 
   5   3   2      187.54      195.45      3.23 o 
   6   3   2      273.36      289.04      3.95 o 
   7   3   2       15.81       16.78      1.24 o 
  -8   4   2      175.83      171.07      8.05 o 
  -7   4   2       98.66       90.94      3.63 o 
  -6   4   2      583.44      580.54     29.66 o 
  -5   4   2      168.84      180.18      4.50 o 
  -4   4   2      830.21      767.86     14.70 o 
  -3   4   2       78.59       73.19      0.89 o 
  -2   4   2      234.78      224.66      2.01 o 
  -1   4   2       85.15       89.58      1.18 o 
   0   4   2      383.25      364.33      6.17 o 
   1   4   2      299.37      290.93      1.86 o 
   2   4   2      707.85      659.50      7.57 o 
   3   4   2       20.06       24.06      1.03 o 
   4   4   2       14.58       15.06      1.22 o 
   5   4   2      123.00      127.86      2.93 o 
   6   4   2       21.78       21.99      1.23 o 
   7   4   2        1.83        1.85      1.56 o 
  -8   5   2      398.65      400.38      8.11 o 
  -7   5   2       56.85       49.66      2.51 o 
  -6   5   2      246.78      258.65      7.43 o 
  -5   5   2       21.80       23.78      1.66 o 
  -4   5   2       19.88       22.72      1.25 o 
  -3   5   2        0.41        0.48      0.22 o 
  -2   5   2        6.15        3.37      0.23 o 
  -1   5   2      120.07      105.17      1.52 o 
   0   5   2       26.63       31.82      0.53 o 
   1   5   2      217.36      216.32      4.04 o 
   2   5   2        3.97       10.56      1.17 o 
   3   5   2       13.87       12.18      1.22 o 
   4   5   2       84.07       83.24      3.77 o 
   5   5   2      348.50      342.41     15.08 o 
   6   5   2      148.48      150.76      4.00 o 
   7   5   2       49.76       43.97      3.21 o 
  -8   6   2        0.68        1.18      1.12 o 
  -7   6   2      197.56      186.56     12.43 o 
  -6   6   2       16.51       17.66      2.05 o 
  -5   6   2       28.05       24.21      1.65 o 
  -4   6   2        4.87        4.84      0.33 o 
  -3   6   2       47.36       45.39      1.09 o 
  -2   6   2      767.04      725.13      7.44 o 
  -1   6   2       36.83       32.72      0.82 o 
   0   6   2       73.41       80.56      1.14 o 
   1   6   2       39.77       40.14      0.96 o 
   2   6   2        6.69        5.26      0.90 o 
   3   6   2      189.65      187.68      3.46 o 
   4   6   2      492.31      474.18      6.59 o 
   5   6   2       19.21       18.02      1.77 o 
   6   6   2       12.42       10.54      2.75 o 
   7   6   2       38.62       35.94      2.77 o 
  -7   7   2        2.64        1.94      3.80 o 
  -6   7   2      237.17      247.08      7.30 o 
  -5   7   2       64.30       54.85      2.85 o 
  -4   7   2      497.94      472.75      6.42 o 
  -3   7   2        8.40        8.01      0.51 o 
  -2   7   2       14.63       15.35      0.70 o 
  -1   7   2        0.07        0.31      0.36 o 
   0   7   2      167.33      180.73      4.69 o 
   1   7   2       15.79       20.14      0.79 o 
   2   7   2       24.70       21.39      1.42 o 
   3   7   2        5.85        6.50      1.20 o 
   4   7   2        3.03        2.81      1.13 o 
   5   7   2       30.29       29.81      2.18 o 
   6   7   2        2.35        1.98      1.73 o 
  -7   8   2       40.83       34.03      2.46 o 
  -6   8   2       33.01       30.68      2.46 o 
  -5   8   2       37.41       36.93      2.74 o 
  -4   8   2      142.28      143.52      3.02 o 
  -3   8   2       57.45       63.32      0.89 o 
  -2   8   2      147.73      154.72      2.65 o 
  -1   8   2       37.18       35.89      1.17 o 
   0   8   2      199.27      204.68      4.49 o 
   1   8   2      250.15      237.91      3.24 o 
   2   8   2      106.80      116.23      3.39 o 
   3   8   2      102.31       97.76      2.47 o 
   4   8   2       44.07       39.56      1.82 o 
   5   8   2       14.96       15.55      2.07 o 
   6   8   2       11.24       10.19      5.21 o 
  -6   9   2      124.55      109.78      5.65 o 
  -5   9   2        1.60        0.89      1.44 o 
  -4   9   2      310.99      276.25      3.42 o 
  -3   9   2       87.27       89.07      2.10 o 
  -2   9   2       83.84       85.22      1.89 o 
  -1   9   2        2.87        3.74      0.84 o 
   0   9   2       10.36       11.75      0.99 o 
   1   9   2        0.01        0.33      0.42 o 
   2   9   2       16.08       17.21      1.36 o 
   3   9   2       52.11       47.20      2.50 o 
   4   9   2        2.46        1.28      1.01 o 
   5   9   2       32.48       25.15      2.31 o 
  -6  10   2        0.01        0.57      1.40 o 
  -5  10   2      143.23      140.25     12.59 o 
  -4  10   2       74.79       69.68      5.71 o 
  -3  10   2        6.11        3.98      1.65 o 
  -2  10   2      413.87      405.12      5.81 o 
  -1  10   2       56.04       58.50      1.59 o 
   0  10   2       69.09       73.68      1.69 o 
   1  10   2       97.78       94.61      2.42 o 
   2  10   2       54.58       49.76      1.52 o 
   3  10   2        9.15       10.58      1.31 o 
   4  10   2       11.36        6.51      3.28 o 
   5  10   2       14.14       19.78      2.75 o 
  -5  11   2        0.41        0.37      1.01 o 
  -4  11   2       11.70        8.00      5.63 o 
  -3  11   2       52.36       56.26      1.94 o 
  -2  11   2       19.33       17.35      1.07 o 
  -1  11   2       37.02       32.73      1.13 o 
   0  11   2       20.06       16.94      0.84 o 
   1  11   2      151.69      154.46      3.72 o 
   2  11   2        8.73        8.56      0.91 o 
   3  11   2      132.12      118.25      4.59 o 
   4  11   2        0.73        0.70      1.87 o 
  -4  12   2       12.18       17.63      3.84 o 
  -3  12   2       52.12       53.48      2.01 o 
  -2  12   2        6.80        7.43      1.42 o 
  -1  12   2        1.07        0.90      0.45 o 
   0  12   2       22.63       22.69      1.26 o 
   1  12   2        0.04        0.39      0.48 o 
   2  12   2       24.66       29.79      2.00 o 
   3  12   2       46.39       53.39      2.06 o 
  -1  13   2       57.49       63.92      2.05 o 
   0  13   2       40.70       41.36      1.65 o 
  -9   0   3      105.36       91.86      4.99 o 
  -7   0   3       67.39       64.61      2.75 o 
  -5   0   3       12.32        7.52      0.47 o 
  -3   0   3      317.90      313.04      3.82 o 
  -1   0   3      279.66      259.39      3.81 o 
   3   0   3      392.07      388.19      5.54 o 
   5   0   3      488.15      477.73      7.78 o 
   7   0   3        5.57        4.25      2.08 o 
  -9   1   3        0.06        0.46      0.78 o 
  -8   1   3       49.86       48.07      1.87 o 
  -7   1   3       20.53       19.85      0.77 o 
  -6   1   3       43.77       49.71      0.91 o 
  -5   1   3       26.74       27.65      0.54 o 
  -4   1   3        4.81        4.91      0.23 o 
  -3   1   3       13.99       13.50      0.25 o 
  -1   1   3      290.41      257.72      2.95 o 
   0   1   3      255.72      224.32      2.27 o 
   1   1   3      402.11      391.51      2.82 o 
   2   1   3       96.12       98.68      1.33 o 
   3   1   3     1227.27     1175.93     14.13 o 
   4   1   3       12.51       16.47      0.89 o 
   5   1   3       87.92       99.66      2.19 o 
   6   1   3        5.22        6.49      1.00 o 
   7   1   3       13.92       11.52      1.07 o 
  -9   2   3       61.25       60.14      2.81 o 
  -8   2   3       22.53       24.92      2.92 o 
  -7   2   3       20.81       21.61      1.54 o 
  -6   2   3       45.04       41.52      1.01 o 
  -5   2   3       41.43       45.44      0.59 o 
  -4   2   3       31.86       29.76      0.67 o 
  -3   2   3        8.68       10.59      0.24 o 
  -2   2   3        6.98        6.25      0.17 o 
   0   2   3        8.95       15.29      0.38 o 
   1   2   3      269.87      254.27      4.44 o 
   2   2   3      129.80      135.14      2.47 o 
   3   2   3      104.86      115.95      2.04 o 
   4   2   3       17.22       18.71      1.10 o 
   5   2   3        1.22        1.38      0.86 o 
   6   2   3       11.39       11.83      1.45 o 
   7   2   3      142.42      131.85      4.48 o 
  -8   3   3        2.60        1.76      1.19 o 
  -7   3   3       73.02       73.00      2.25 o 
  -6   3   3       35.30       34.63      1.87 o 
  -5   3   3      149.64      170.70      4.81 o 
  -4   3   3      357.09      338.93      5.08 o 
  -3   3   3       37.35       40.21      0.63 o 
  -2   3   3        1.74        4.40      0.28 o 
  -1   3   3        1.14        1.18      0.41 o 
   0   3   3      195.31      185.82      1.74 o 
   1   3   3        7.11       11.47      0.41 o 
   2   3   3      365.16      373.38      4.34 o 
   3   3   3       56.95       58.97      1.55 o 
   4   3   3        9.91       10.07      1.01 o 
   5   3   3      142.60      140.20      4.70 o 
   6   3   3       36.77       40.34      1.83 o 
   7   3   3      219.23      220.01      3.77 o 
  -8   4   3       72.14       73.69      4.09 o 
  -7   4   3        1.68        2.46      1.94 o 
  -6   4   3       81.01       83.49      2.93 o 
  -5   4   3        4.40        7.35      1.09 o 
  -4   4   3        4.16        4.53      0.49 o 
  -3   4   3       68.24       59.45      0.81 o 
  -2   4   3       47.82       50.64      0.83 o 
  -1   4   3       73.78       81.56      1.04 o 
   0   4   3        3.32        4.63      0.41 o 
   1   4   3       29.33       31.63      0.98 o 
   2   4   3      120.88      135.06      2.20 o 
   3   4   3      310.85      309.90      5.50 o 
   4   4   3       11.15       11.28      1.51 o 
   5   4   3        0.17        0.59      0.82 o 
   6   4   3       12.44       13.52      1.33 o 
   7   4   3      442.20      458.92      8.29 o 
  -8   5   3      168.85      181.28      8.45 o 
  -7   5   3       70.82       71.30      5.92 o 
  -6   5   3      203.60      228.80      6.13 o 
  -5   5   3        5.34        4.81      0.60 o 
  -4   5   3       69.80       70.02      1.64 o 
  -3   5   3       19.12       19.90      0.43 o 
  -2   5   3       13.45       13.07      0.51 o 
  -1   5   3      131.99      134.00      1.29 o 
   0   5   3       24.38       36.68      0.90 o 
   1   5   3      180.22      187.28      4.40 o 
   2   5   3        0.95        2.94      1.37 o 
   3   5   3       26.56       28.24      1.35 o 
   4   5   3      269.77      280.29      5.66 o 
   5   5   3      297.92      308.39      4.56 o 
   6   5   3      223.35      220.42      6.33 o 
   7   5   3       21.95       22.42      2.22 o 
  -8   6   3      192.06      187.28      4.57 o 
  -7   6   3       74.56       68.76      3.49 o 
  -6   6   3        1.51        1.57      1.58 o 
  -5   6   3      198.37      207.62      6.51 o 
  -4   6   3       44.09       41.11      0.92 o 
  -3   6   3      186.22      174.09      1.97 o 
  -2   6   3       30.28       30.43      0.80 o 
  -1   6   3      106.64      123.53      1.69 o 
   0   6   3        9.72       10.29      0.56 o 
   1   6   3       26.25       29.40      0.94 o 
   2   6   3      123.79      122.67      2.87 o 
   3   6   3      118.96      137.50      3.54 o 
   4   6   3       48.11       48.51      2.05 o 
   5   6   3       41.42       38.39      2.04 o 
   6   6   3       59.43       49.89      2.89 o 
  -7   7   3        0.67        0.28      0.95 o 
  -6   7   3      114.43      113.28      4.41 o 
  -5   7   3       24.82       23.72      2.05 o 
  -4   7   3      120.24      125.95      1.48 o 
  -3   7   3       38.96       43.58      0.89 o 
  -2   7   3        8.41        6.91      0.87 o 
  -1   7   3      282.01      275.52      4.05 o 
   0   7   3      133.54      125.64      2.08 o 
   1   7   3       37.63       33.08      1.09 o 
   2   7   3      179.31      176.11      4.22 o 
   3   7   3      164.76      171.17      3.73 o 
   4   7   3       96.24       99.86      2.56 o 
   5   7   3        4.52        3.64      2.00 o 
   6   7   3      118.30      108.57      4.00 o 
  -7   8   3        3.04        1.93      1.77 o 
  -6   8   3       55.40       54.67      3.93 o 
  -5   8   3       80.62       75.41      2.32 o 
  -4   8   3       91.02       86.15      1.87 o 
  -3   8   3      372.21      364.39      8.32 o 
  -2   8   3       55.68       58.36      1.74 o 
  -1   8   3      214.59      223.59      3.15 o 
   0   8   3       28.68       26.20      0.74 o 
   1   8   3      494.51      483.76      5.83 o 
   2   8   3      175.48      178.66      4.00 o 
   3   8   3        7.47        3.41      1.68 o 
   4   8   3        1.11        0.56      0.98 o 
   5   8   3       17.41       16.33      1.57 o 
  -6   9   3        6.08        4.53      2.69 o 
  -5   9   3      114.29      117.01      3.13 o 
  -4   9   3        0.61        0.80      0.48 o 
  -3   9   3        5.29        4.73      0.76 o 
  -2   9   3        0.43        0.00      0.53 o 
  -1   9   3      420.18      411.77      5.31 o 
   0   9   3        5.67        5.88      1.61 o 
   1   9   3       54.75       51.21      1.64 o 
   2   9   3       65.75       64.30      2.42 o 
   3   9   3        2.84        1.66      1.07 o 
   4   9   3       29.71       28.40      2.03 o 
   5   9   3       18.84       14.60      2.20 o 
  -6  10   3        6.14        4.48      3.49 o 
  -5  10   3       81.80       88.64      5.01 o 
  -4  10   3       48.67       44.78      2.66 o 
  -3  10   3        1.04        1.25      0.86 o 
  -2  10   3       18.51       15.11      1.02 o 
  -1  10   3      125.52      127.56      3.25 o 
   0  10   3        2.45        2.52      0.79 o 
   1  10   3        3.77        2.43      0.95 o 
   2  10   3      117.30      118.05      2.83 o 
   3  10   3       20.78       21.83      1.53 o 
   4  10   3       10.39       10.33      1.58 o 
  -5  11   3        3.19        0.93      1.16 o 
  -4  11   3        0.18        0.60      0.98 o 
  -3  11   3      115.61      116.81      2.81 o 
  -2  11   3      148.81      149.36      2.72 o 
  -1  11   3        1.57        2.27      1.22 o 
   0  11   3       40.34       41.64      1.34 o 
   1  11   3      137.33      149.74      2.72 o 
   2  11   3        1.54        0.88      0.62 o 
   3  11   3      106.00      109.87      2.90 o 
  -3  12   3        2.70        1.27      0.84 o 
  -2  12   3       12.77       11.57      1.07 o 
  -1  12   3       30.27       35.01      1.49 o 
   0  12   3       75.74       73.17      2.54 o 
   1  12   3        2.32        2.13      1.23 o 
   2  12   3       21.03       17.25      2.09 o 
  -8   0   4       45.22       54.62      4.29 o 
  -6   0   4      136.64      139.41      2.60 o 
  -4   0   4       49.14       49.15      0.81 o 
  -2   0   4       11.65       10.58      0.32 o 
   0   0   4     2095.51     1873.07     15.60 o 
   2   0   4      485.09      452.96     13.76 o 
   4   0   4      177.98      202.65      4.72 o 
   6   0   4        1.17        1.90      1.33 o 
  -9   1   4        4.39        2.29      1.86 o 
  -8   1   4        0.02        0.28      0.42 o 
  -7   1   4        3.93        2.81      0.44 o 
  -6   1   4       72.64       76.91      1.31 o 
  -5   1   4      484.47      478.16      3.56 o 
  -4   1   4      415.25      410.77      4.62 o 
  -3   1   4      283.58      255.12      2.01 o 
  -2   1   4      213.92      204.10      4.48 o 
  -1   1   4     1602.55     1372.69     11.90 o 
   0   1   4       74.88       77.16      1.84 o 
   1   1   4     1117.88     1056.58      5.32 o 
   2   1   4       28.05       33.81      1.10 o 
   3   1   4      167.52      168.77      2.71 o 
   4   1   4      104.80      115.21      2.67 o 
   5   1   4       33.42       33.84      1.33 o 
   6   1   4      120.43      122.30      2.47 o 
   7   1   4       61.52       58.18      1.79 o 
  -9   2   4       20.91       18.80      1.83 o 
  -8   2   4       69.87       69.90      2.17 o 
  -7   2   4       28.57       32.57      1.37 o 
  -6   2   4        6.71        7.69      1.01 o 
  -5   2   4       68.54       68.45      1.61 o 
  -4   2   4      135.65      136.00      2.17 o 
  -3   2   4      662.10      640.10      3.82 o 
  -2   2   4      103.11      105.84      1.00 o 
  -1   2   4     1307.37     1181.30     18.20 o 
   0   2   4      779.22      725.94      5.40 o 
   1   2   4       28.90       36.29      0.72 o 
   2   2   4      582.56      600.71      9.50 o 
   3   2   4       47.52       54.62      1.57 o 
   4   2   4      208.39      217.78      4.21 o 
   5   2   4      189.80      185.75      3.70 o 
   6   2   4        0.58        0.48      0.63 o 
   7   2   4        0.06        0.31      0.65 o 
  -8   3   4       46.43       45.71      1.91 o 
  -7   3   4       91.21       89.63      2.24 o 
  -6   3   4       30.25       31.14      2.35 o 
  -5   3   4      148.42      155.43      3.50 o 
  -4   3   4       53.40       64.01      1.33 o 
  -3   3   4      230.99      206.83      2.49 o 
  -2   3   4       17.19       24.08      0.52 o 
  -1   3   4      436.85      522.44      6.15 o 
   0   3   4       12.56       24.72      0.67 o 
   1   3   4      616.98      626.69      4.31 o 
   2   3   4        0.46        0.51      0.78 o 
   3   3   4       21.34       22.35      1.52 o 
   4   3   4       47.88       50.17      1.60 o 
   5   3   4        0.67        1.41      0.95 o 
   6   3   4       34.62       35.24      1.87 o 
   7   3   4        1.16        0.84      0.81 o 
  -8   4   4      117.84      125.07      5.94 o 
  -7   4   4        5.55        6.00      1.25 o 
  -6   4   4        3.66        5.60      1.24 o 
  -5   4   4       96.98      101.35      2.70 o 
  -4   4   4      536.52      524.89      9.28 o 
  -3   4   4     1289.79     1304.76     23.22 o 
  -2   4   4      214.25      218.13      2.82 o 
  -1   4   4     1154.84     1072.73      7.53 o 
   0   4   4        6.88        5.23      0.59 o 
   1   4   4       55.20       83.19      1.72 o 
   2   4   4      296.83      276.57      7.48 o 
   3   4   4       34.54       39.09      1.77 o 
   4   4   4        6.54        5.48      2.16 o 
   5   4   4       99.91      105.50      4.33 o 
   6   4   4      306.29      298.50      7.78 o 
  -8   5   4        7.63        8.50      4.78 o 
  -7   5   4       53.73       56.11      3.74 o 
  -6   5   4       93.77       99.37      6.33 o 
  -5   5   4      151.65      162.11      2.56 o 
  -4   5   4      106.44      109.84      2.22 o 
  -3   5   4       14.28       13.94      0.50 o 
  -2   5   4      169.89      182.18      4.07 o 
  -1   5   4      166.53      205.28      3.95 o 
   0   5   4       39.82       44.72      1.37 o 
   1   5   4      127.58      144.81      2.97 o 
   2   5   4       95.97      101.36      2.84 o 
   3   5   4      154.42      151.42      3.73 o 
   4   5   4      387.53      375.55     12.35 o 
   5   5   4      106.71      108.99      3.61 o 
   6   5   4        3.69        3.50      1.52 o 
  -8   6   4       42.07       44.63      2.87 o 
  -7   6   4        5.75        5.20      3.29 o 
  -6   6   4       31.55       30.31      1.93 o 
  -5   6   4      662.96      634.54     13.91 o 
  -4   6   4      123.65      126.59      2.51 o 
  -3   6   4      209.46      231.30      4.10 o 
  -2   6   4      348.84      313.04      3.57 o 
  -1   6   4       42.95       45.31      2.17 o 
   0   6   4       96.44       91.30      1.58 o 
   1   6   4      551.85      529.73      9.19 o 
   2   6   4        0.03        1.03      0.63 o 
   3   6   4       87.59       91.76      2.36 o 
   4   6   4       47.91       47.08      2.15 o 
   5   6   4      542.48      576.91      7.14 o 
   6   6   4        3.87        2.14      1.68 o 
  -7   7   4      462.87      503.02     20.22 o 
  -6   7   4      154.24      148.78      4.09 o 
  -5   7   4       56.11       62.97      2.60 o 
  -4   7   4      198.32      196.82      2.13 o 
  -3   7   4      396.28      378.97      7.10 o 
  -2   7   4       21.45       20.41      1.06 o 
  -1   7   4        5.00        5.17      1.42 o 
   0   7   4      321.45      313.32      4.46 o 
   1   7   4      460.88      440.58     12.66 o 
   2   7   4      503.66      514.89      7.35 o 
   3   7   4     1240.43     1297.32     12.10 o 
   4   7   4      169.71      176.90      4.78 o 
   5   7   4       15.18       13.04      2.13 o 
  -7   8   4        4.38        2.95      2.18 o 
  -6   8   4       25.64       27.05      2.60 o 
  -5   8   4       15.81       14.89      2.05 o 
  -4   8   4      177.77      171.41      3.27 o 
  -3   8   4       91.71       98.03      2.04 o 
  -2   8   4      524.71      515.00      5.39 o 
  -1   8   4      165.07      172.67      2.49 o 
   0   8   4      516.38      520.54      8.56 o 
   1   8   4       44.37       41.83      1.73 o 
   2   8   4        0.12        0.57      0.74 o 
   3   8   4       63.36       60.78      1.95 o 
   4   8   4        0.06       -0.43      1.12 o 
   5   8   4       62.84       58.12      2.27 o 
  -6   9   4       23.86       24.85      2.22 o 
  -5   9   4       99.09      105.28      3.03 o 
  -4   9   4       13.04       15.36      1.83 o 
  -3   9   4      173.85      193.53      3.57 o 
  -2   9   4       45.94       46.69      1.27 o 
  -1   9   4      849.17      830.54      9.81 o 
   0   9   4      284.59      298.99      4.49 o 
   1   9   4      665.42      635.14      9.65 o 
   2   9   4      376.24      410.24      6.41 o 
   3   9   4        4.10        4.89      2.15 o 
   4   9   4        3.40        4.58      2.21 o 
  -6  10   4        0.17       -0.07      1.30 o 
  -5  10   4        8.80        7.98      3.85 o 
  -4  10   4       20.68       23.45      1.78 o 
  -3  10   4      425.47      442.86      7.78 o 
  -2  10   4      503.50      541.57      9.50 o 
  -1  10   4      438.22      459.26      7.00 o 
   0  10   4      727.42      713.48      7.63 o 
   1  10   4      262.42      274.99      5.63 o 
   2  10   4       49.13       53.79      2.30 o 
   3  10   4       89.69       89.33      3.82 o 
   4  10   4       53.77       55.93      2.25 o 
  -5  11   4       33.32       24.89      2.15 o 
  -4  11   4      129.54      141.41      3.50 o 
  -3  11   4       18.26       16.04      1.53 o 
  -2  11   4       16.38       14.92      1.69 o 
  -1  11   4       60.10       56.47      1.90 o 
   0  11   4        7.93        7.94      2.44 o 
   1  11   4       69.22       72.57      2.25 o 
   2  11   4      129.02      148.30      4.77 o 
   3  11   4        4.89        5.23      2.36 o 
  -3  12   4      151.01      143.38      4.40 o 
  -2  12   4       54.46       59.88      1.71 o 
  -1  12   4       16.18       12.21      1.58 o 
   0  12   4        2.21        1.31      0.85 o 
   1  12   4        0.71        0.98      0.77 o 
  -9   0   5       91.48      102.35      5.33 o 
  -7   0   5       10.18        7.55      0.99 o 
  -5   0   5      236.01      220.13      3.57 o 
  -3   0   5      678.85      645.34      9.39 o 
  -1   0   5      196.50      170.29      4.24 o 
   1   0   5        9.21       11.94      0.67 o 
   3   0   5      156.51      199.29     10.16 o 
   5   0   5       12.71       15.04      1.42 o 
  -9   1   5        4.37        4.20      2.08 o 
  -8   1   5       14.50       14.20      1.57 o 
  -7   1   5      122.47      125.14      2.92 o 
  -6   1   5        2.56        2.20      0.30 o 
  -5   1   5       30.28       37.90      0.71 o 
  -4   1   5        4.83        7.03      0.29 o 
  -3   1   5      812.19      818.82      5.81 o 
  -2   1   5        9.15       16.89      0.35 o 
  -1   1   5       39.76       51.72      1.45 o 
   0   1   5      165.87      182.58      3.46 o 
   1   1   5      359.35      345.60      3.57 o 
   2   1   5        5.28        5.00      0.84 o 
   3   1   5      168.16      183.13      3.66 o 
   4   1   5       68.07       69.76      1.82 o 
   5   1   5        8.42        9.52      1.22 o 
   6   1   5        0.37        0.98      0.81 o 
  -9   2   5       41.33       36.55      2.45 o 
  -8   2   5        0.61        0.25      0.54 o 
  -7   2   5        0.00        1.00      0.54 o 
  -6   2   5        0.05        0.61      0.54 o 
  -5   2   5       59.46       61.97      1.23 o 
  -4   2   5       51.40       55.57      0.67 o 
  -3   2   5      250.34      259.42      2.78 o 
  -1   2   5      696.64      684.73      8.94 o 
   0   2   5     1609.59     1632.17     13.85 o 
   1   2   5      172.37      172.84      2.83 o 
   2   2   5      101.66      133.01      2.31 o 
   3   2   5        6.05        7.82      1.17 o 
   4   2   5        5.82        7.03      1.26 o 
   5   2   5       29.31       29.66      1.34 o 
   6   2   5        9.22        6.88      2.39 o 
  -8   3   5       51.68       57.13      2.64 o 
  -7   3   5      199.78      211.79      7.98 o 
  -6   3   5       39.84       42.41      1.72 o 
  -5   3   5       20.26       21.37      1.57 o 
  -4   3   5      663.98      668.72      4.56 o 
  -3   3   5       19.55       10.27      0.35 o 
  -2   3   5     1128.03     1098.25     14.88 o 
  -1   3   5       37.55       30.34      0.88 o 
   0   3   5      251.98      251.68      4.19 o 
   1   3   5        0.74        1.27      0.59 o 
   2   3   5      416.65      427.38      9.58 o 
   3   3   5        2.83        3.93      1.63 o 
   4   3   5        0.44        3.76      1.80 o 
   5   3   5       60.88       65.77      2.10 o 
   6   3   5       63.77       69.31      2.88 o 
  -8   4   5       50.76       53.05      3.06 o 
  -7   4   5      288.55      289.15     14.24 o 
  -6   4   5        6.38        5.91      2.45 o 
  -5   4   5       90.18       96.69      1.89 o 
  -4   4   5       86.29       93.08      1.76 o 
  -3   4   5      208.17      206.84      2.21 o 
  -2   4   5      320.32      346.71      4.04 o 
  -1   4   5      157.99      162.43      6.05 o 
   0   4   5     1757.89     1826.33     68.54 o 
   1   4   5       69.29       84.13      1.93 o 
   2   4   5      389.58      421.44      9.91 o 
   3   4   5      376.35      375.16     15.29 o 
   4   4   5       31.86       34.23      2.36 o 
   5   4   5       18.75       19.34      1.80 o 
   6   4   5       13.52       12.21      1.29 o 
  -8   5   5      101.00      101.40      3.21 o 
  -7   5   5      158.51      162.05      4.76 o 
  -6   5   5     1123.00     1109.42     18.88 o 
  -5   5   5      331.95      332.24      5.89 o 
  -4   5   5      483.32      488.55      6.91 o 
  -3   5   5       45.39       47.40      0.92 o 
  -2   5   5       73.80       89.76      1.13 o 
  -1   5   5      118.21      133.96      2.48 o 
   0   5   5       16.00       15.82      0.98 o 
   1   5   5       84.38       93.00      2.79 o 
   2   5   5      584.28      598.46      8.18 o 
   3   5   5      246.73      273.14      5.57 o 
   4   5   5      673.87      651.38     11.27 o 
   5   5   5       31.32       29.13      1.89 o 
   6   5   5       24.69       25.57      1.78 o 
  -8   6   5       77.03       74.49      3.46 o 
  -7   6   5        7.06        6.21      3.92 o 
  -6   6   5      106.26      109.19      3.18 o 
  -5   6   5      134.35      151.78      4.26 o 
  -4   6   5      216.85      222.16      4.72 o 
  -3   6   5       38.15       44.39      1.04 o 
  -2   6   5      831.34      791.31     13.46 o 
  -1   6   5       38.06       36.35      1.07 o 
   0   6   5      319.21      346.34      9.39 o 
   1   6   5      170.93      172.93      3.38 o 
   2   6   5      551.11      585.01      7.67 o 
   3   6   5       72.72       74.46      2.40 o 
   4   6   5       40.77       42.65      2.31 o 
   5   6   5       48.11       47.55      2.62 o 
  -7   7   5        2.61        1.71      1.27 o 
  -6   7   5       98.06      110.82      5.07 o 
  -5   7   5       71.62       71.48      2.50 o 
  -4   7   5     1061.83     1061.30      7.88 o 
  -3   7   5      426.15      387.48      5.40 o 
  -2   7   5       59.60       60.94      1.33 o 
  -1   7   5        0.45        0.48      0.39 o 
   0   7   5       91.06       88.43      1.75 o 
   1   7   5      159.32      204.32      6.43 o 
   2   7   5        5.42        6.49      3.09 o 
   3   7   5       17.52       17.21      1.87 o 
   4   7   5      211.93      217.57      4.38 o 
   5   7   5       14.12       15.57      1.96 o 
  -7   8   5       20.77       18.50      2.25 o 
  -6   8   5      116.06      115.03      3.46 o 
  -5   8   5       63.69       60.56      2.48 o 
  -4   8   5       68.26       67.77      2.44 o 
  -3   8   5      232.74      241.21      4.64 o 
  -2   8   5      786.46      770.89     10.00 o 
  -1   8   5      762.46      747.77      8.74 o 
   0   8   5      497.74      497.87     11.82 o 
   1   8   5       53.85       54.19      2.32 o 
   2   8   5      107.33      114.95      3.10 o 
   3   8   5        6.09        6.61      2.77 o 
   4   8   5        5.50        5.42      1.94 o 
  -6   9   5      151.71      161.11      4.07 o 
  -5   9   5        1.27        1.46      0.77 o 
  -4   9   5       84.59       87.48      2.80 o 
  -3   9   5      120.91      126.13      2.74 o 
  -2   9   5      269.38      289.98      4.55 o 
  -1   9   5      175.77      186.23      3.54 o 
   0   9   5        8.05        6.57      1.68 o 
   1   9   5      435.79      436.48     12.44 o 
   2   9   5      203.11      217.52      4.68 o 
   3   9   5        2.49        2.18      1.13 o 
   4   9   5       26.92       31.35      1.91 o 
  -5  10   5       22.07       22.45      1.76 o 
  -4  10   5       58.87       54.59      2.73 o 
  -3  10   5       47.74       47.67      1.47 o 
  -2  10   5       19.51       21.84      1.05 o 
  -1  10   5      195.38      195.09      4.10 o 
   0  10   5      539.29      551.15     13.03 o 
   1  10   5      125.94      130.28      2.80 o 
   2  10   5        0.00        0.11      0.80 o 
   3  10   5        8.26        7.21      3.12 o 
  -4  11   5      194.27      213.43      4.17 o 
  -3  11   5      148.32      157.15      5.02 o 
  -2  11   5      251.89      257.89      4.88 o 
  -1  11   5       37.32       37.58      1.41 o 
   0  11   5       58.87       58.02      2.03 o 
   1  11   5        5.58        3.46      1.36 o 
   2  11   5      271.25      274.17      3.84 o 
  -3  12   5      256.41      285.63      4.16 o 
  -2  12   5        6.58        4.98      2.02 o 
  -1  12   5       61.96       63.71      1.65 o 
   0  12   5       12.14       13.43      1.37 o 
  -8   0   6       41.21       39.83      3.02 o 
  -6   0   6        0.67        0.17      0.22 o 
  -4   0   6     1724.87     1725.80     23.79 o 
  -2   0   6      544.78      562.17      7.47 o 
   0   0   6      127.45      126.95      6.55 o 
   2   0   6       94.26      106.06      3.50 o 
   4   0   6        0.24        0.82      0.93 o 
   6   0   6       34.75       35.86      2.54 o 
  -9   1   6       65.33       61.36      3.14 o 
  -8   1   6       87.01       82.49      3.19 o 
  -7   1   6       15.03       16.97      0.98 o 
  -6   1   6      417.38      421.11      4.00 o 
  -5   1   6        6.89        7.97      0.40 o 
  -4   1   6       80.00      105.71      1.10 o 
  -3   1   6      142.24      150.88      1.46 o 
  -2   1   6       58.49       77.52      1.39 o 
  -1   1   6       12.64       17.93      0.40 o 
   0   1   6       22.52       19.90      0.58 o 
   1   1   6      340.16      314.96      3.26 o 
   2   1   6      100.62      122.56      2.64 o 
   3   1   6        5.84        6.16      1.23 o 
   4   1   6       44.21       45.85      1.54 o 
   5   1   6       14.96       12.28      1.10 o 
   6   1   6       22.67       19.86      1.40 o 
  -9   2   6        1.28        0.52      1.25 o 
  -8   2   6        0.01        0.65      0.91 o 
  -7   2   6       62.58       67.49      1.89 o 
  -6   2   6      194.63      191.28      3.93 o 
  -5   2   6      118.34      128.41      2.02 o 
  -4   2   6       54.85       59.52      2.84 o 
  -3   2   6        6.80        6.61      0.36 o 
  -2   2   6       25.28       31.33      0.53 o 
  -1   2   6       57.72       69.21      1.03 o 
   0   2   6        0.72        0.10      0.19 o 
   1   2   6      110.42      111.28      1.65 o 
   2   2   6        7.46        9.57      1.21 o 
   3   2   6        1.51        1.96      0.93 o 
   4   2   6        2.93        3.47      1.39 o 
   5   2   6       46.06       46.34      1.61 o 
   6   2   6       35.17       37.81      1.89 o 
  -8   3   6      539.12      558.27     17.26 o 
  -7   3   6        3.62        3.29      1.74 o 
  -6   3   6       32.48       32.87      1.43 o 
  -5   3   6      290.78      291.32      6.38 o 
  -4   3   6        5.35        2.91      0.46 o 
  -3   3   6      159.01      172.90      2.30 o 
  -2   3   6      133.38      164.54      2.91 o 
  -1   3   6       45.62       49.00      1.36 o 
   0   3   6      554.63      562.88      8.92 o 
   1   3   6      154.13      166.49      7.34 o 
   2   3   6        2.21        3.08      1.48 o 
   3   3   6       59.81       62.53      2.67 o 
   4   3   6       99.47       97.96      2.60 o 
   5   3   6      107.86      104.23      2.75 o 
   6   3   6       25.88       22.30      2.39 o 
  -8   4   6       18.21       20.90      1.78 o 
  -7   4   6      113.63      116.78      3.78 o 
  -6   4   6       44.20       45.13      1.99 o 
  -5   4   6      110.64      104.98      2.58 o 
  -4   4   6        0.34        0.19      0.21 o 
  -3   4   6       46.41       51.87      0.89 o 
  -2   4   6       23.05       18.83      0.52 o 
  -1   4   6        3.22        2.63      1.05 o 
   0   4   6       41.38       44.00      1.62 o 
   1   4   6      200.59      213.83      6.85 o 
   2   4   6      172.76      176.02      3.41 o 
   3   4   6       34.63       34.36      2.31 o 
   4   4   6       64.48       68.70      3.04 o 
   5   4   6       79.63       72.11      3.43 o 
  -8   5   6       67.33       64.41      2.69 o 
  -7   5   6      158.48      165.07      4.49 o 
  -6   5   6        4.73        3.90      2.22 o 
  -5   5   6      133.95      124.67      2.91 o 
  -4   5   6      372.12      380.66      5.28 o 
  -3   5   6      159.09      144.30      2.07 o 
  -2   5   6       74.87       81.64      1.44 o 
  -1   5   6       63.77       65.35      1.57 o 
   0   5   6        0.00        0.69      0.74 o 
   1   5   6       51.57       56.28      1.96 o 
   2   5   6        8.66       12.66      1.22 o 
   3   5   6       43.25       44.88      2.40 o 
   4   5   6       93.46       91.25      2.68 o 
   5   5   6        0.79        1.11      0.89 o 
  -8   6   6        1.34        1.36      1.52 o 
  -7   6   6       11.45        7.83      3.57 o 
  -6   6   6      343.65      337.33      7.83 o 
  -5   6   6      244.91      254.78      5.58 o 
  -4   6   6      209.63      204.10      2.47 o 
  -3   6   6      244.92      260.75      3.94 o 
  -2   6   6      272.24      274.08      5.54 o 
  -1   6   6      216.99      217.79      3.37 o 
   0   6   6       51.26       49.99      1.77 o 
   1   6   6      143.09      155.91      3.26 o 
   2   6   6       53.76       53.29      2.01 o 
   3   6   6        0.17        0.33      0.91 o 
   4   6   6      184.33      183.73      4.92 o 
   5   6   6       34.85       37.90      2.31 o 
  -7   7   6        0.30        1.33      1.09 o 
  -6   7   6       22.73       23.02      1.58 o 
  -5   7   6       12.10       12.01      1.54 o 
  -4   7   6      129.01      126.98      2.66 o 
  -3   7   6      237.80      252.09      6.84 o 
  -2   7   6      326.72      319.58      4.02 o 
  -1   7   6      219.77      233.83      4.81 o 
   0   7   6        0.03        0.31      0.68 o 
   1   7   6       17.29       17.75      1.28 o 
   2   7   6       75.43       70.59      2.48 o 
   3   7   6       89.35       88.90      2.70 o 
   4   7   6        2.67        3.61      1.80 o 
  -7   8   6        2.41        2.24      1.55 o 
  -6   8   6        1.56        1.90      1.60 o 
  -5   8   6       45.47       43.49      1.87 o 
  -4   8   6       29.46       31.29      1.65 o 
  -3   8   6      129.12      128.64      2.97 o 
  -2   8   6       23.17       22.86      0.94 o 
  -1   8   6        2.60        2.03      0.83 o 
   0   8   6      594.43      577.45     10.28 o 
   1   8   6       11.36       12.88      1.30 o 
   2   8   6       76.13       73.02      2.79 o 
   3   8   6        1.02        1.29      1.14 o 
   4   8   6       12.67        7.97      4.41 o 
  -6   9   6       50.62       47.59      2.44 o 
  -5   9   6      118.29      128.34      4.08 o 
  -4   9   6       54.74       52.83      2.24 o 
  -3   9   6       98.13      107.27      2.46 o 
  -2   9   6      325.51      338.51      5.09 o 
  -1   9   6       76.04       76.99      1.74 o 
   0   9   6      207.49      216.35      4.54 o 
   1   9   6        4.59        4.55      2.12 o 
   2   9   6        1.45        1.02      1.07 o 
   3   9   6       37.36       41.70      2.26 o 
  -5  10   6        7.77        7.03      4.12 o 
  -4  10   6       10.93       10.79      1.69 o 
  -3  10   6       66.08       69.83      1.92 o 
  -2  10   6      106.82      104.68      2.76 o 
  -1  10   6       28.30       26.45      1.14 o 
   0  10   6        3.06        1.55      0.92 o 
   1  10   6       66.15       70.95      3.11 o 
   2  10   6       17.88       18.37      1.57 o 
  -4  11   6      211.80      220.69      4.15 o 
  -3  11   6       23.30       21.15      1.42 o 
  -2  11   6       23.82       22.36      1.41 o 
  -1  11   6        0.00        0.22      0.64 o 
   0  11   6       29.73       32.62      1.25 o 
   1  11   6      144.35      142.95      3.10 o 
  -9   0   7        8.46        5.20      6.77 o 
  -7   0   7       45.13       40.97      1.45 o 
  -5   0   7        0.00        0.05      0.31 o 
  -3   0   7      191.60      206.55     15.99 o 
  -1   0   7     1334.56     1215.04     34.45 o 
   1   0   7       76.75       80.54      2.94 o 
   3   0   7       70.09       76.93      4.97 o 
   5   0   7       52.28       53.99      3.21 o 
  -8   1   7       88.45       89.56      5.71 o 
  -7   1   7       11.38       11.30      1.19 o 
  -6   1   7       60.03       63.65      1.17 o 
  -5   1   7       40.31       36.39      0.63 o 
  -4   1   7        8.32        7.27      0.43 o 
  -3   1   7       76.07       75.14      1.62 o 
  -2   1   7      828.78      777.89     14.52 o 
  -1   1   7      128.24      118.63      5.27 o 
   0   1   7       17.25       15.92      0.63 o 
   1   1   7       10.29       11.07      0.58 o 
   2   1   7       32.07       31.28      1.19 o 
   3   1   7        4.30        5.62      1.82 o 
   4   1   7       40.51       44.81      1.68 o 
   5   1   7       14.86       13.07      1.25 o 
  -8   2   7        0.00       -0.07      1.56 o 
  -7   2   7       24.19       25.65      1.22 o 
  -6   2   7       99.63       99.96      1.66 o 
  -5   2   7       31.39       35.90      0.69 o 
  -4   2   7       18.22       21.33      0.53 o 
  -3   2   7       12.72       15.82      0.44 o 
  -2   2   7       55.72       44.11      1.01 o 
  -1   2   7        4.15        3.49      0.40 o 
   0   2   7        0.00        1.08      0.50 o 
   1   2   7      327.55      315.61      5.98 o 
   2   2   7      306.31      330.79     10.86 o 
   3   2   7      228.04      224.69      7.24 o 
   4   2   7        2.68        2.34      0.92 o 
   5   2   7       12.20       12.86      1.06 o 
  -8   3   7        3.39        2.50      1.98 o 
  -7   3   7       54.36       56.11      2.02 o 
  -6   3   7      105.01      108.62      3.95 o 
  -5   3   7       73.50       80.30      1.34 o 
  -4   3   7       89.74       96.27      1.11 o 
  -3   3   7      105.86      115.13      2.21 o 
  -2   3   7       12.48       12.49      0.52 o 
  -1   3   7        0.74        0.89      0.32 o 
   0   3   7        0.03        0.51      0.41 o 
   1   3   7        5.86        3.00      1.68 o 
   2   3   7       41.17       39.33      1.68 o 
   3   3   7      291.86      302.24      6.00 o 
   4   3   7       86.09       89.80      2.72 o 
   5   3   7      334.16      341.74      5.82 o 
  -8   4   7       58.70       60.20      2.70 o 
  -7   4   7      179.28      187.81      4.43 o 
  -6   4   7       92.72       98.56      3.02 o 
  -5   4   7        0.31        0.56      0.33 o 
  -4   4   7       19.55       16.14      0.51 o 
  -3   4   7        6.05        5.64      0.45 o 
  -2   4   7        6.98        7.84      0.43 o 
  -1   4   7      104.03      107.21      2.15 o 
   0   4   7        1.27        1.44      0.92 o 
   1   4   7       56.04       50.05      1.80 o 
   2   4   7        7.13        5.71      2.07 o 
   3   4   7      224.98      224.92      4.73 o 
   4   4   7       12.30       13.31      2.18 o 
   5   4   7        2.80        2.19      1.54 o 
  -8   5   7        3.14        3.23      3.36 o 
  -7   5   7       89.70       93.11      3.04 o 
  -6   5   7       40.26       39.56      2.13 o 
  -5   5   7       31.03       32.74      1.51 o 
  -4   5   7        2.52        3.37      0.56 o 
  -3   5   7        1.03        2.13      0.57 o 
  -2   5   7       31.10       35.27      0.78 o 
  -1   5   7       65.84       66.20      1.75 o 
   0   5   7        0.06        0.14      0.52 o 
   1   5   7       15.52       16.72      1.31 o 
   2   5   7        0.22        0.82      1.00 o 
   3   5   7      140.69      133.73      3.75 o 
   4   5   7       52.11       50.12      3.33 o 
  -7   6   7        0.89        0.90      0.96 o 
  -6   6   7       57.53       60.63      2.03 o 
  -5   6   7      281.84      302.66      5.01 o 
  -4   6   7        0.58        0.27      0.39 o 
  -3   6   7       34.06       30.91      0.73 o 
  -2   6   7        5.93        5.64      0.42 o 
  -1   6   7      177.60      173.49      2.25 o 
   0   6   7       59.90       69.13      1.98 o 
   1   6   7      417.99      407.55      7.48 o 
   2   6   7        0.91        1.15      0.86 o 
   3   6   7        2.38        1.61      1.09 o 
   4   6   7        1.48        1.55      1.21 o 
  -7   7   7        9.43        9.49      2.24 o 
  -6   7   7        2.35        2.31      1.23 o 
  -5   7   7       12.19        7.05      1.95 o 
  -4   7   7       55.27       49.05      1.42 o 
  -3   7   7        1.91        1.47      0.50 o 
  -2   7   7        6.14        8.38      0.71 o 
  -1   7   7        1.29        2.30      0.98 o 
   0   7   7        1.79        2.76      1.11 o 
   1   7   7       67.52       65.26      2.02 o 
   2   7   7       64.10       68.08      2.38 o 
   3   7   7       96.07       96.30      4.22 o 
   4   7   7       11.19       10.54      2.62 o 
  -6   8   7       32.01       32.78      2.10 o 
  -5   8   7       53.50       55.12      2.19 o 
  -4   8   7       17.69       18.55      1.21 o 
  -3   8   7      258.79      267.64      3.56 o 
  -2   8   7        5.62        6.38      0.76 o 
  -1   8   7      212.32      214.54      2.93 o 
   0   8   7       13.42       14.63      1.01 o 
   1   8   7        7.13        6.33      2.82 o 
   2   8   7      151.66      154.15      4.28 o 
   3   8   7        3.46        4.81      1.71 o 
  -6   9   7       52.42       57.10      2.28 o 
  -5   9   7      127.18      121.96      4.89 o 
  -4   9   7       73.26       75.22      2.91 o 
  -3   9   7       48.05       46.04      1.37 o 
  -2   9   7       61.32       64.97      2.41 o 
  -1   9   7       70.96       69.45      1.75 o 
   0   9   7        1.68        2.93      1.15 o 
   1   9   7      159.34      175.22      4.79 o 
   2   9   7      152.80      176.22      4.24 o 
  -5  10   7        0.11        0.25      0.63 o 
  -4  10   7        9.51       10.88      2.28 o 
  -3  10   7        5.69        7.22      1.36 o 
  -2  10   7       38.82       37.81      1.60 o 
  -1  10   7        4.24        3.32      1.35 o 
   0  10   7        4.17        3.64      1.31 o 
   1  10   7       35.17       38.09      1.89 o 
  -3  11   7       12.08       10.57      1.61 o 
  -2  11   7      155.38      161.35      3.28 o 
  -1  11   7        6.00        4.95      1.77 o 
   0  11   7       61.78       69.53      1.75 o 
  -8   0   8       44.06       50.77      3.84 o 
  -6   0   8       23.08       27.39      2.03 o 
  -4   0   8      537.18      517.20     14.71 o 
  -2   0   8      218.49      223.27      8.26 o 
   0   0   8     1027.78      939.24      9.77 o 
   2   0   8       90.84       89.87      3.37 o 
   4   0   8       42.92       36.26      2.19 o 
  -8   1   8       20.93       17.40      4.77 o 
  -7   1   8        1.78        2.86      0.81 o 
  -6   1   8      242.58      250.24      3.72 o 
  -5   1   8       43.19       42.17      1.04 o 
  -4   1   8      108.76      115.13      1.65 o 
  -3   1   8        7.23        8.50      0.83 o 
  -2   1   8       43.67       39.18      2.18 o 
  -1   1   8       17.05       19.59      2.09 o 
   0   1   8       79.88       77.44      1.72 o 
   1   1   8      253.00      279.33      5.05 o 
   2   1   8      163.24      173.42      3.81 o 
   3   1   8       31.48       33.99      1.78 o 
   4   1   8        0.04        0.16      0.84 o 
  -8   2   8       29.71       26.77      2.42 o 
  -7   2   8        3.72        3.63      1.70 o 
  -6   2   8        0.58        0.68      0.40 o 
  -5   2   8        2.07        1.16      0.60 o 
  -4   2   8       59.27       57.87      0.89 o 
  -3   2   8       63.59       76.60      1.88 o 
  -2   2   8       39.65       45.69      1.71 o 
  -1   2   8       91.35       89.89      1.50 o 
   0   2   8       24.80       25.31      0.72 o 
   1   2   8      354.14      356.28      7.13 o 
   2   2   8       69.36       71.93      2.40 o 
   3   2   8       77.88       80.46      3.07 o 
   4   2   8       14.00       14.69      1.36 o 
  -8   3   8      181.84      180.63      6.10 o 
  -7   3   8        0.77        1.18      0.80 o 
  -6   3   8        3.68        3.73      1.55 o 
  -5   3   8       70.99       83.01      1.55 o 
  -4   3   8       83.31       97.60      1.48 o 
  -3   3   8        0.59        0.47      0.26 o 
  -2   3   8       42.14       31.59      0.95 o 
  -1   3   8       26.84       26.49      0.86 o 
   0   3   8        9.20        8.92      0.57 o 
   1   3   8      256.12      274.21      5.24 o 
   2   3   8       25.84       23.77      2.55 o 
   3   3   8      324.09      361.52      9.36 o 
   4   3   8      260.95      251.38      9.17 o 
  -8   4   8       81.91       83.81      2.34 o 
  -7   4   8       82.07       84.73      2.67 o 
  -6   4   8       16.93       18.43      1.90 o 
  -5   4   8       21.31       18.92      0.67 o 
  -4   4   8        0.09        0.51      0.42 o 
  -3   4   8      230.88      221.36      2.26 o 
  -2   4   8        0.11        0.46      0.37 o 
  -1   4   8      106.61      120.47      2.23 o 
   0   4   8       71.89       77.09      2.31 o 
   1   4   8        6.17        2.62      1.09 o 
   2   4   8        0.01        0.10      0.82 o 
   3   4   8        4.08        2.95      1.39 o 
   4   4   8        2.69        2.75      1.71 o 
  -7   5   8       66.01       65.31      3.25 o 
  -6   5   8        0.77        0.53      0.63 o 
  -5   5   8        6.73        6.59      2.97 o 
  -4   5   8        4.97        3.99      0.77 o 
  -3   5   8        0.34        0.36      0.30 o 
  -2   5   8        2.58        2.72      0.68 o 
  -1   5   8      277.43      255.66     11.43 o 
   0   5   8        6.58        4.99      2.23 o 
   1   5   8        1.44        1.17      0.73 o 
   2   5   8       45.06       46.93      2.12 o 
   3   5   8        0.00        1.12      0.80 o 
   4   5   8        7.85        6.96      2.86 o 
  -7   6   8        6.76        4.50      2.21 o 
  -6   6   8        3.67        3.11      1.36 o 
  -5   6   8       94.14       94.84      3.24 o 
  -4   6   8        1.13        0.52      0.39 o 
  -3   6   8       89.24       88.38      1.51 o 
  -2   6   8        8.89        7.81      0.58 o 
  -1   6   8        0.89        1.47      0.60 o 
   0   6   8        6.18        4.50      1.78 o 
   1   6   8       20.17       17.27      1.46 o 
   2   6   8       13.12        9.46      4.68 o 
   3   6   8        0.15        0.21      0.86 o 
  -7   7   8       41.71       37.76      1.82 o 
  -6   7   8       21.31       19.56      1.50 o 
  -5   7   8       12.78       12.78      2.58 o 
  -4   7   8       49.74       46.14      1.58 o 
  -3   7   8      134.57      139.81      1.93 o 
  -2   7   8       19.89       17.60      0.79 o 
  -1   7   8       17.25       17.26      1.09 o 
   0   7   8        0.82        1.81      1.08 o 
   1   7   8       94.85      103.69      3.11 o 
   2   7   8        0.14        0.64      0.75 o 
   3   7   8       74.18       77.89      2.77 o 
  -6   8   8        0.05        0.31      0.89 o 
  -5   8   8        3.69        3.53      1.72 o 
  -4   8   8       54.53       53.73      1.98 o 
  -3   8   8       21.52       24.68      1.17 o 
  -2   8   8        0.63        0.38      0.60 o 
  -1   8   8        7.61        6.66      2.04 o 
   0   8   8       18.30       21.53      2.31 o 
   1   8   8        4.06        3.78      1.78 o 
   2   8   8       95.57       95.35      2.91 o 
  -5   9   8        1.65        2.18      1.32 o 
  -4   9   8       23.04       28.16      1.52 o 
  -3   9   8        0.04        0.27      0.31 o 
  -2   9   8        2.25        2.49      0.94 o 
  -1   9   8       45.63       46.49      1.60 o 
   0   9   8        4.30        4.26      1.45 o 
   1   9   8       30.53       27.56      3.29 o 
  -4  10   8       13.96       18.82      1.13 o 
  -3  10   8       23.47       27.73      1.33 o 
  -2  10   8        9.31        6.50      1.29 o 
  -1  10   8        1.47        1.47      0.98 o 
   0  10   8      127.18      122.31      2.56 o 
  -7   0   9       16.12       15.36      3.68 o 
  -5   0   9       95.88       98.66      3.66 o 
  -3   0   9     1724.78     1635.94     23.10 o 
  -1   0   9     1881.49     1748.38     52.31 o 
   1   0   9       41.44       42.76      2.33 o 
   3   0   9       28.53       24.66      2.34 o 
  -8   1   9       23.97       25.54      2.72 o 
  -7   1   9      481.66      507.13     12.66 o 
  -6   1   9        1.32        1.21      0.59 o 
  -5   1   9      604.34      611.62     21.87 o 
  -4   1   9        0.04        0.21      0.73 o 
  -3   1   9        6.39        6.36      2.53 o 
  -2   1   9      178.43      187.41      7.72 o 
  -1   1   9     1466.91     1318.15     18.39 o 
   0   1   9       62.73       64.42      1.87 o 
   1   1   9      869.51      863.70      8.51 o 
   2   1   9       46.44       44.06      2.27 o 
   3   1   9       41.49       44.25      1.81 o 
   4   1   9       58.02       55.37      1.80 o 
  -8   2   9        1.24        1.31      1.80 o 
  -7   2   9        2.33        2.40      1.03 o 
  -6   2   9       43.22       42.85      2.10 o 
  -5   2   9      837.02      788.51     11.86 o 
  -4   2   9      436.59      455.16      9.17 o 
  -3   2   9     1707.90     1594.59     26.69 o 
  -2   2   9      429.62      393.27     16.62 o 
  -1   2   9      243.31      234.82      9.96 o 
   0   2   9       14.96       13.86      0.99 o 
   1   2   9        3.12        3.11      1.15 o 
   2   2   9       37.29       38.49      1.75 o 
   3   2   9      105.79      108.62      3.38 o 
   4   2   9        7.13        6.11      3.07 o 
  -8   3   9       19.62       19.29      2.54 o 
  -7   3   9      417.01      432.87     11.11 o 
  -6   3   9       13.78       12.78      0.79 o 
  -5   3   9      240.44      242.16      3.38 o 
  -4   3   9      100.01       90.13      1.75 o 
  -3   3   9       19.21       18.53      0.99 o 
  -2   3   9       61.25       70.98      1.20 o 
  -1   3   9        9.60        7.07      0.96 o 
   0   3   9      162.95      178.22      4.05 o 
   1   3   9      531.59      507.39      6.90 o 
   2   3   9        3.44        2.32      1.47 o 
   3   3   9      710.53      714.15     16.97 o 
  -7   4   9      123.86      124.34      6.24 o 
  -6   4   9      109.83      112.17      2.83 o 
  -5   4   9      512.61      485.44     12.57 o 
  -4   4   9       20.36       24.75      0.76 o 
  -3   4   9       93.07       76.45      1.31 o 
  -2   4   9        7.28        8.00      0.59 o 
  -1   4   9      240.07      227.43      3.95 o 
   0   4   9       92.81       93.14      3.33 o 
   1   4   9      137.58      139.15      3.76 o 
   2   4   9        5.60        5.38      2.39 o 
   3   4   9      386.98      384.85      5.81 o 
  -7   5   9      220.54      225.93      5.00 o 
  -6   5   9       75.40       71.99      3.21 o 
  -5   5   9        6.08        3.82      1.59 o 
  -4   5   9       49.74       51.97      1.11 o 
  -3   5   9       21.09       17.14      0.61 o 
  -2   5   9       48.54       39.85      1.02 o 
  -1   5   9      132.56      114.42      2.23 o 
   0   5   9        6.19        6.12      2.72 o 
   1   5   9      294.61      282.24      5.90 o 
   2   5   9      408.59      410.81      9.04 o 
   3   5   9      168.23      164.33      4.37 o 
  -7   6   9       17.56       20.19      2.11 o 
  -6   6   9       73.21       75.59      3.95 o 
  -5   6   9        7.12        4.41      2.48 o 
  -4   6   9        1.59        2.28      1.01 o 
  -3   6   9      214.50      187.94      3.26 o 
  -2   6   9        7.45        5.83      0.69 o 
  -1   6   9       61.45       48.57      1.48 o 
   0   6   9      176.41      170.28      4.94 o 
   1   6   9       14.09       11.92      1.37 o 
   2   6   9       28.95       36.29      1.80 o 
  -6   7   9       41.54       42.28      2.74 o 
  -5   7   9       51.56       54.66      2.68 o 
  -4   7   9       23.50       21.88      1.03 o 
  -3   7   9        1.69        1.35      0.57 o 
  -2   7   9       14.76       14.59      0.94 o 
  -1   7   9      324.55      293.51      3.93 o 
   0   7   9        5.46        4.29      2.01 o 
   1   7   9      109.10       92.58      3.76 o 
   2   7   9       16.03       18.94      2.04 o 
  -5   8   9        0.60        1.44      1.40 o 
  -4   8   9       19.53       17.80      1.03 o 
  -3   8   9       70.72       62.80      2.07 o 
  -2   8   9       80.02       72.53      1.90 o 
  -1   8   9       38.59       31.14      1.34 o 
   0   8   9       32.73       31.84      2.04 o 
   1   8   9       42.34       39.60      1.90 o 
  -4   9   9        1.71        2.86      1.56 o 
  -3   9   9       22.14       24.49      1.30 o 
  -2   9   9        1.12        0.82      0.54 o 
  -1   9   9        5.92        2.76      1.34 o 
   0   9   9       10.32       10.18      1.68 o 
  -6   0  10       26.86       32.69      1.88 o 
  -4   0  10      375.19      402.29     15.95 o 
  -2   0  10      347.55      363.11     12.89 o 
   0   0  10      652.65      676.62     25.17 o 
   2   0  10       53.15       55.72      4.40 o 
  -7   1  10       86.69       95.39      4.72 o 
  -6   1  10      409.55      434.20      6.54 o 
  -5   1  10        3.59        2.68      1.12 o 
  -4   1  10      223.35      224.04      3.38 o 
  -3   1  10      462.24      462.65      9.11 o 
  -2   1  10      357.00      375.71     10.49 o 
  -1   1  10       35.63       36.01      5.76 o 
   0   1  10       18.47       19.37      8.27 o 
   1   1  10      195.78      199.25      5.45 o 
   2   1  10      183.63      171.52      5.81 o 
   3   1  10       35.74       36.89      3.53 o 
  -7   2  10       21.98       18.18      1.22 o 
  -6   2  10       22.95       20.72      1.43 o 
  -5   2  10      164.44      182.18      3.78 o 
  -4   2  10        2.67        1.53      0.79 o 
  -3   2  10        4.73        3.98      2.16 o 
  -2   2  10      330.06      311.37      8.10 o 
  -1   2  10       47.32       49.18      3.11 o 
   0   2  10      491.92      497.07     13.33 o 
   1   2  10      228.75      227.14      5.98 o 
   2   2  10      180.26      177.85      8.31 o 
   3   2  10       18.78       16.66      8.25 o 
  -7   3  10       68.84       72.28      2.15 o 
  -6   3  10      223.68      216.63      5.04 o 
  -5   3  10        1.21        2.17      0.76 o 
  -4   3  10      948.16      890.47     15.10 o 
  -3   3  10        2.27        4.13      1.42 o 
  -2   3  10        4.78        3.37      1.31 o 
  -1   3  10        7.20        8.62      4.74 o 
   0   3  10      176.75      171.24      5.62 o 
   1   3  10        0.78        2.61      1.95 o 
   2   3  10       54.95       56.02      3.60 o 
  -7   4  10      106.89      104.08      3.34 o 
  -6   4  10      594.88      590.68     23.25 o 
  -5   4  10       48.90       52.92      1.77 o 
  -4   4  10        9.79        6.82      0.98 o 
  -3   4  10        1.45        0.49      0.46 o 
  -2   4  10      491.15      445.37     13.62 o 
  -1   4  10        3.36        1.84      1.34 o 
   0   4  10       22.49       21.48      2.30 o 
   1   4  10       39.31       36.22      3.10 o 
   2   4  10       11.33        8.09      3.66 o 
  -6   5  10       97.56       92.65      4.19 o 
  -5   5  10       28.60       24.44      2.03 o 
  -4   5  10      245.11      242.03      6.48 o 
  -3   5  10       41.73       32.63      1.14 o 
  -2   5  10       81.40       77.88      2.53 o 
  -1   5  10       15.76       12.96      1.72 o 
   0   5  10        9.71        9.57      5.51 o 
   1   5  10        1.34        0.75      1.18 o 
   2   5  10       40.38       41.61      3.02 o 
  -6   6  10        2.53        2.20      1.53 o 
  -5   6  10        5.62        4.70      2.73 o 
  -4   6  10        0.01        0.51      0.77 o 
  -3   6  10       49.85       47.23      1.97 o 
  -2   6  10        1.82        0.85      0.69 o 
  -1   6  10       23.33       14.98      2.03 o 
   0   6  10      140.25      124.96      6.79 o 
   1   6  10       33.07       30.82      2.38 o 
  -5   7  10        5.87        6.04      5.38 o 
  -4   7  10        2.93        1.31      1.34 o 
  -3   7  10        0.15        0.41      0.53 o 
  -2   7  10       78.74       65.58      3.17 o 
  -1   7  10       30.42       24.97      1.83 o 
   0   7  10       43.35       40.15      2.66 o 
  -4   8  10       24.28       28.30      2.62 o 
  -3   8  10        1.11        0.56      0.61 o 
  -2   8  10        6.19        8.39      3.83 o 
  -1   8  10        0.33        0.43      0.67 o 
  -7   0  11        5.90        3.06      3.59 o 
  -5   0  11       88.45       98.04      5.46 o 
  -3   0  11        0.74        0.87      1.06 o 
  -1   0  11      120.46      112.14      6.06 o 
   1   0  11       96.37       96.10      7.28 o 
  -7   1  11        8.42        6.44      4.35 o 
  -6   1  11       73.18       73.24      3.08 o 
  -5   1  11       34.51       32.67      1.66 o 
  -4   1  11       93.61       96.56      2.89 o 
  -3   1  11       34.16       32.94      1.72 o 
  -2   1  11      188.98      195.30      7.60 o 
  -1   1  11       40.36       36.76      2.83 o 
   0   1  11        2.53        1.84      1.98 o 
   1   1  11       84.06       80.93      8.59 o 
   2   1  11        3.83        2.97      2.38 o 
  -7   2  11        0.02        0.83      0.77 o 
  -6   2  11        1.86        3.11      1.75 o 
  -5   2  11        0.43        0.36      0.73 o 
  -4   2  11        1.44        1.31      0.90 o 
  -3   2  11       57.04       54.65      1.73 o 
  -2   2  11       47.92       37.50      2.06 o 
  -1   2  11      169.46      167.67      4.95 o 
   0   2  11        1.15        1.47      1.63 o 
   1   2  11        5.23        4.08      2.02 o 
  -6   3  11       51.50       56.44      1.90 o 
  -5   3  11       90.83       86.09      2.41 o 
  -4   3  11       42.32       43.31      1.49 o 
  -3   3  11       26.25       24.59      1.67 o 
  -2   3  11        0.42        1.31      0.95 o 
  -1   3  11        0.84        0.87      1.24 o 
   0   3  11       23.18       30.36      2.71 o 
   1   3  11       82.44       84.35      3.52 o 
  -6   4  11        4.00        2.42      2.19 o 
  -5   4  11        0.19        0.34      0.66 o 
  -4   4  11        7.76        9.15      1.40 o 
  -3   4  11        2.41        3.89      1.73 o 
  -2   4  11        3.42        3.18      1.99 o 
  -1   4  11      116.75      110.17      4.36 o 
   0   4  11       40.54       35.38      2.75 o 
   1   4  11       17.80       19.03      2.97 o 
  -6   5  11       61.49       58.67      2.85 o 
  -5   5  11       17.47       20.29      2.51 o 
  -4   5  11       14.14       11.70      2.40 o 
  -3   5  11       15.93       16.84      1.66 o 
  -2   5  11        0.27       -0.08      1.28 o 
  -1   5  11       14.88       14.12      2.51 o 
   0   5  11        0.24        0.71      1.45 o 
  -5   6  11        0.37        0.56      0.78 o 
  -4   6  11       12.37        7.94      4.78 o 
  -3   6  11       28.41       31.40      1.83 o 
  -2   6  11        0.20        0.26      0.99 o 
  -1   6  11       12.67        7.10      3.49 o 
   0   6  11       34.21       41.45      3.10 o 
  -3   7  11       15.72       10.03      2.96 o 
  -2   7  11       14.55       18.31      1.53 o 
  -6   0  12        1.15        1.25      1.67 o 
  -4   0  12       64.32       69.62      9.59 o 
  -2   0  12        5.99        3.03      2.22 o 
   0   0  12       56.18       45.39      3.97 o 
  -6   1  12       18.88       20.75      1.49 o 
  -5   1  12        1.83        1.82      0.91 o 
  -4   1  12       50.59       57.00      2.40 o 
  -3   1  12        6.39        8.62      1.83 o 
  -2   1  12        0.79        0.45      2.38 o 
  -1   1  12       78.78       78.51      4.71 o 
   0   1  12       65.03       78.13      3.53 o 
  -6   2  12       12.23        9.78      1.28 o 
  -5   2  12        4.14        3.45      2.74 o 
  -4   2  12       26.65       24.42      1.59 o 
  -3   2  12       16.27       14.63      1.54 o 
  -2   2  12       72.93       79.82      4.01 o 
  -1   2  12       10.43        6.56      3.78 o 
   0   2  12        1.72        1.54      1.88 o 
  -5   3  12       47.65       47.12      1.79 o 
  -4   3  12       57.21       59.72      1.74 o 
  -3   3  12        4.19        5.09      2.61 o 
  -2   3  12        6.03        6.11      2.85 o 
  -1   3  12       34.98       46.09      3.37 o 
   0   3  12        1.87        2.84      1.93 o 
  -5   4  12       12.61        6.62      4.51 o 
  -4   4  12        0.12        0.96      0.91 o 
  -3   4  12      108.90      100.68      2.64 o 
  -2   4  12       49.56       47.21      2.68 o 
  -1   4  12        2.21        3.52      2.34 o 
  -4   5  12       21.69       20.96      1.47 o 
  -3   5  12       43.31       50.87      2.08 o 
  -2   5  12        4.28        5.63      2.77 o 
  -3   0  13        0.00        0.42      1.05 o 
  -4   1  13        3.06        1.45      1.23 o 
  -3   1  13        3.71        4.67      1.79 o 
  -2   1  13       23.70       24.16      2.55 o 
                                                 
